# Supplementary material for: Plant-Based Diet Quality Is Associated with Cardiometabolic Health in Adults: A Cross-Sectional Analysis of the Australian Health Survey
Source: Nutrients. 2025 May 9;17(10):1621. doi: 10.3390/nu17101621 (PMC12113780; doi:10.3390/nu17101621)
Supplement: Supplementary file 1 [file nutrients-17-01621-s001.zip]

Archive with 1 entries (1 files):
- nutrients-3614633-supplementary.pdf
